# Supplementary material for: Synopsis of Poeciloderrhis Stål, 1874, with the description of three new species, and a redescription of the male and female of Poeciloderrhis ferruginea (Brunner von Wattenwyl, 1865) from southeast Brazil (Blattodea, Blaberidae, Epilamprinae)
Source: Zookeys. 2015 Dec 14;(545):53–65. doi: 10.3897/zookeys.545.6172 (PMC4714366; doi:10.3897/zookeys.545.6172)
Supplement: XML Treatment for Poeciloderrhis ferruginea [file zookeys.545.6172-treatment1.xml]

<!DOCTYPE tp:taxon-treatment
  PUBLIC "-//TaxonX//DTD Taxonomic Treatment Publishing DTD v0 20100105//EN" "tax-treatment-NSO.dtd">
<tp:taxon-treatment xmlns:tp="http://www.plazi.org/taxpub"><tp:treatment-meta><kwd-group><label>Taxon classification</label><kwd><named-content content-type="kingdom">Animalia</named-content></kwd><kwd><named-content content-type="order">Blattodea</named-content></kwd><kwd><named-content content-type="family">Blaberidae</named-content></kwd></kwd-group><mixed-citation publication-type="journal"><person-group><name><surname>Cardoso de Oliveira da Silva</surname><given-names>Leonardo</given-names></name><name><surname>Lopes</surname><given-names>Sonia Maria</given-names></name></person-group><article-title>Synopsis of <italic><tp:taxon-name><tp:taxon-name-part taxon-name-part-type="genus">Poeciloderrhis</tp:taxon-name-part></tp:taxon-name></italic> Stål, 1874, with the description of three new species, and a redescription of the male and female of <italic><tp:taxon-name><tp:taxon-name-part taxon-name-part-type="genus">Poeciloderrhis</tp:taxon-name-part> <tp:taxon-name-part taxon-name-part-type="species">ferruginea</tp:taxon-name-part></tp:taxon-name></italic> (Brunner von Wattenwyl, 1865) from southeast Brazil (<tp:taxon-name><tp:taxon-name-part taxon-name-part-type="order">Blattodea</tp:taxon-name-part></tp:taxon-name>, <tp:taxon-name><tp:taxon-name-part taxon-name-part-type="family">Blaberidae</tp:taxon-name-part></tp:taxon-name>, <tp:taxon-name><tp:taxon-name-part taxon-name-part-type="subfamily">Epilamprinae</tp:taxon-name-part></tp:taxon-name>)</article-title><source>Zookeys</source><day>14</day><month>12</month><year>2015</year><volume>2015</volume><issue>545</issue><fpage>53</fpage><lpage>65</lpage><pub-id pub-id-type="doi">10.3897/zookeys.545.6172</pub-id></mixed-citation></tp:treatment-meta><tp:nomenclature><tp:taxon-name>
                        <tp:taxon-name-part taxon-name-part-type="genus">Poeciloderrhis</tp:taxon-name-part>
                        <tp:taxon-name-part taxon-name-part-type="species">ferruginea</tp:taxon-name-part>
                    </tp:taxon-name><tp:taxon-authority>(Brunner von Wattenwyl, 1865)</tp:taxon-authority><xref ref-type="fig" rid="F1">Figures 1–10</xref><xref ref-type="fig" rid="F2">, 11–16</xref></tp:nomenclature><tp:treatment-sec sec-type="General coloration"><title>General coloration.</title><p>Shiny dark brown (Figs <xref ref-type="fig" rid="F1">1</xref> and <xref ref-type="fig" rid="F2">11</xref>). Head with vertex, interocular space between ocellar fenestra and antennae brown. Two brown spots below ocellar fenestra. Maxillary palps with brown apical segment, with golden cilia. Eyes black (Fig. <xref ref-type="fig" rid="F1">2</xref>). Pronotum semi-transparent with dark brown punctuation (Fig. <xref ref-type="fig" rid="F1">3</xref>). Tegmen semi-transparent, light brown, bearing dark brown spots. Legs light brown with spines, arolia and claws brown. Abdomen light brown with brown punctation.</p><fig id="F1" position="float" orientation="portrait"><label>Figures 1–10.</label><caption><p><italic><tp:taxon-name><tp:taxon-name-part taxon-name-part-type="genus">Poeciloderrhis</tp:taxon-name-part> <tp:taxon-name-part taxon-name-part-type="species">ferruginea</tp:taxon-name-part></tp:taxon-name></italic> (Brunner Von Wattenwyl, 1865) male <bold>1</bold> habitus <bold>2</bold> head, ventral view <bold>3</bold> pronotum, dorsal view <bold>4</bold> tergal modification in 1<sup>th </sup>tergite and 2<sup>th</sup> <bold>5</bold> supra-anal plate, dorsal view <bold>6</bold> subgenital plate, ventral view <bold>7</bold> left phallomere, dorsal view <bold>8–9</bold> median sclerite, dorsal view <bold>10</bold> right phallomere.</p></caption><graphic xmlns:xlink="http://www.w3.org/1999/xlink" xlink:href="zookeys-545-053-g001.jpg" position="float" orientation="portrait" xlink:type="simple" id="oo_69567.jpg"/></fig></tp:treatment-sec><tp:treatment-sec sec-type="Dimensions (male) (mm)"><title>Dimensions (male) (mm).</title><p>Total length: 32; total length of pronotum: 6.57; width of pronotum: 7.5; length of tegmen: 27.1; width of tegmen: 6.1.</p></tp:treatment-sec><tp:treatment-sec sec-type="Head"><title>Head.</title><p>Triangular with rounded angles, vertex hidden in dorsal view; interocular space measuring about 1 mm; antennae long, slender and tomentose, reaching beyond apex of cerci. Eyes antero-lateral in position; maxillary palps with first and second segments reduced, the second measuring 0.41 mm, third segment 25% longer than fourth and 25% shorter than fifth segment, which is a little more dilated and very tomentose.</p></tp:treatment-sec><tp:treatment-sec sec-type="Thorax"><title>Thorax.</title><p>Pronotum wide, pentagonal, convex, with curved margins, base with small median projection. Legs developed, half of femur I with anteroventral surface bearing four strong spines, followed by series of small spines towards apex, where two strong apical spines are present; posteroventral surface with three strong spines, one apical; femora II and III showing strong spaced spines on their ventral surfaces. Pulvilli present on fourth tarsal segment, claws symmetrical and specialized, with two rows of small spines on ventral surface. Tegmen reaching beyond apex of abdomen. Marginal field wide, slightly concave, convex, curved, discoidal field convex and short at apex, anal field convex and well-marked.</p></tp:treatment-sec><tp:treatment-sec sec-type="Abdomen"><title>Abdomen.</title><p>Tergal modification pyramid-shaped, tall, with cilia, located on first tergite and depression followed by curved stalk on second tergite (Fig. <xref ref-type="fig" rid="F1">4</xref>). Supra-anal plate round with cerci reaching beyond the plate (Fig. <xref ref-type="fig" rid="F1">5</xref>). Subgenital plate asymmetric, with two slender styles, one long, and one short; larger style with sharper lateral tomentosity (Fig. <xref ref-type="fig" rid="F1">6</xref>). Left phallomere with median structure shaped as sclerotized cleft (Fig. <xref ref-type="fig" rid="F1">7</xref>). Median apical sclerite spiniform with intense sclerotization, with membranous sclerotized structure bearing lateral shaft and slender pre-apical structure (Figs <xref ref-type="fig" rid="F1">8</xref>, <xref ref-type="fig" rid="F1">9</xref>). Right phallomere with straight apex and a small spine next to apex; lateral portion of phallomere with spines (Fig. <xref ref-type="fig" rid="F1">10</xref>).</p></tp:treatment-sec><tp:treatment-sec sec-type="Dimensions (female) (mm)"><title>Dimensions (female) (mm).</title><p>Total length: 33.5; total length of pronotum: 7.7; width of pronotum: 9.45; length of tegmen: 29.3; width of tegmen: 7.8. Female larger than male; brown color of vertex extending to frons (Fig. <xref ref-type="fig" rid="F2">12</xref>); pronotum brown; in the abdomen, anal plate enlarged with indistinct slit medially, cerci poorly developed reaching apex of plate (Fig. <xref ref-type="fig" rid="F2">14</xref>); subgenital plate triangular (Fig. <xref ref-type="fig" rid="F2">15</xref>); female genitalia in three pairs of valves, of which the first is the most developed and widens toward apex, the second is the smallest and most sclerotized, and the third is more slender apically and slightly smaller in length than the first. Valvifers tapered and very small (Fig. <xref ref-type="fig" rid="F2">16</xref>).</p><fig id="F2" position="float" orientation="portrait"><label>Figures 11–16.</label><caption><p><italic><tp:taxon-name><tp:taxon-name-part taxon-name-part-type="genus">Poeciloderrhis</tp:taxon-name-part> <tp:taxon-name-part taxon-name-part-type="species">ferruginea</tp:taxon-name-part></tp:taxon-name></italic> (Brunner Von Wattenwyl, 1865) female. <bold>11</bold> habitus <bold>12</bold> head, ventral view <bold>13</bold> pronotum, dorsal view <bold>14</bold> supra-anal plate, dorsal view <bold>15</bold> subgenital plate, ventral view; <bold>16</bold> valves, dorsal view.</p></caption><graphic xmlns:xlink="http://www.w3.org/1999/xlink" xlink:href="zookeys-545-053-g002.jpg" position="float" orientation="portrait" xlink:type="simple" id="oo_69568.jpg"/></fig></tp:treatment-sec><tp:treatment-sec sec-type="material"><title>Material examined.</title><p>1 ♂ Brazil, Minas Gerais, Catas Altas, RPPN Serra da Caraça, collected at 1490 m; 3 to 7/XII/ 2013. J. P. Botero, A. Carelli &amp; G. C. Queiroz cols; 1 ♀ Brazil, data the same as for male.</p></tp:treatment-sec><tp:treatment-sec sec-type="Diagnosis"><title>Diagnosis.</title><p>The male of <italic><tp:taxon-name><tp:taxon-name-part taxon-name-part-type="genus">Poeciloderrhis</tp:taxon-name-part> <tp:taxon-name-part taxon-name-part-type="species">ferruginea</tp:taxon-name-part></tp:taxon-name></italic> differs from the male in the size of the body, brown color of the vertex extending to the frons; enlarged supra-anal plate with indistinct median indentation, cerci poorly developed reaching apex of the plate; subgenital plate triangular; female genitalia with 3 pairs of valves; valvifers slender and small.</p></tp:treatment-sec></tp:taxon-treatment>
