# Supplementary material for: Synopsis of Poeciloderrhis Stål, 1874, with the description of three new species, and a redescription of the male and female of Poeciloderrhis ferruginea (Brunner von Wattenwyl, 1865) from southeast Brazil (Blattodea, Blaberidae, Epilamprinae)
Source: Zookeys. 2015 Dec 14;(545):53–65. doi: 10.3897/zookeys.545.6172 (PMC4714366; doi:10.3897/zookeys.545.6172)
Supplement: XML Treatment for Poeciloderrhis caracensis [file zookeys.545.6172-treatment2.xml]

<!DOCTYPE tp:taxon-treatment
  PUBLIC "-//TaxonX//DTD Taxonomic Treatment Publishing DTD v0 20100105//EN" "tax-treatment-NSO.dtd">
<tp:taxon-treatment xmlns:tp="http://www.plazi.org/taxpub"><tp:treatment-meta><kwd-group><label>Taxon classification</label><kwd><named-content content-type="kingdom">Animalia</named-content></kwd><kwd><named-content content-type="order">Blattodea</named-content></kwd><kwd><named-content content-type="family">Blaberidae</named-content></kwd></kwd-group><mixed-citation publication-type="journal"><person-group><name><surname>Cardoso de Oliveira da Silva</surname><given-names>Leonardo</given-names></name><name><surname>Lopes</surname><given-names>Sonia Maria</given-names></name></person-group><article-title>Synopsis of <italic><tp:taxon-name><tp:taxon-name-part taxon-name-part-type="genus">Poeciloderrhis</tp:taxon-name-part></tp:taxon-name></italic> Stål, 1874, with the description of three new species, and a redescription of the male and female of <italic><tp:taxon-name><tp:taxon-name-part taxon-name-part-type="genus">Poeciloderrhis</tp:taxon-name-part> <tp:taxon-name-part taxon-name-part-type="species">ferruginea</tp:taxon-name-part></tp:taxon-name></italic> (Brunner von Wattenwyl, 1865) from southeast Brazil (<tp:taxon-name><tp:taxon-name-part taxon-name-part-type="order">Blattodea</tp:taxon-name-part></tp:taxon-name>, <tp:taxon-name><tp:taxon-name-part taxon-name-part-type="family">Blaberidae</tp:taxon-name-part></tp:taxon-name>, <tp:taxon-name><tp:taxon-name-part taxon-name-part-type="subfamily">Epilamprinae</tp:taxon-name-part></tp:taxon-name>)</article-title><source>Zookeys</source><day>14</day><month>12</month><year>2015</year><volume>2015</volume><issue>545</issue><fpage>53</fpage><lpage>65</lpage><pub-id pub-id-type="doi">10.3897/zookeys.545.6172</pub-id></mixed-citation></tp:treatment-meta><tp:nomenclature><tp:taxon-name>
                        <tp:taxon-name-part taxon-name-part-type="genus">Poeciloderrhis</tp:taxon-name-part>
                        <tp:taxon-name-part taxon-name-part-type="species">caracensis</tp:taxon-name-part>
                    <object-id xmlns:xlink="http://www.w3.org/1999/xlink" content-type="zoobank" xlink:type="simple">http://zoobank.org/B6E09FF0-2700-4DE3-982F-DF06205E325E</object-id></tp:taxon-name><tp:taxon-status xmlns:xlink="http://www.w3.org/1999/xlink" xlink:type="simple">sp. n.</tp:taxon-status><xref ref-type="fig" rid="F3">Figures 17–26</xref></tp:nomenclature><tp:treatment-sec sec-type="General coloration"><title>General coloration.</title><p>Shiny light brown (Fig. <xref ref-type="fig" rid="F3">17</xref>). Head with apex light brown; ocelli and region above ocelli and below antennal insertions brown. Eyes dark brown (Fig. <xref ref-type="fig" rid="F3">18</xref>). Pronotum light brown, semi-transparent with dark brown punctations and symmetrical spot centrally (Fig. <xref ref-type="fig" rid="F3">19</xref>); tegmina light brown, semi-transparent with dark brown spots. Legs light brown and pulvilli with spines, arolia and claws dark brown. Abdomen dark brown.</p><fig id="F3" position="float" orientation="portrait"><label>Figures 17–26.</label><caption><p><italic><tp:taxon-name><tp:taxon-name-part taxon-name-part-type="genus">Poeciloderrhis</tp:taxon-name-part> <tp:taxon-name-part taxon-name-part-type="species">caracensis</tp:taxon-name-part></tp:taxon-name></italic> sp. n. male. <bold>17</bold> habitus <bold>18</bold> head, ventral view <bold>19</bold> pronotum, dorsal view <bold>20</bold> tergal modification in 1<sup>st </sup>tergite and 2<sup>nd</sup> <bold>21</bold> supra-anal plate, dorsal view <bold>22</bold> subgenital plate, ventral view <bold>23</bold> left phallomere, dorsal view <bold>24–25</bold> median sclerite, dorsal view <bold>26</bold> right phallomere.</p></caption><graphic xmlns:xlink="http://www.w3.org/1999/xlink" xlink:href="zookeys-545-053-g003.jpg" position="float" orientation="portrait" xlink:type="simple" id="oo_69569.jpg"/></fig></tp:treatment-sec><tp:treatment-sec sec-type="Dimensions (mm)"><title>Dimensions (mm).</title><p>Total length: 21.3; total length of pronotum: 6.2; width of pronotum: 8.1; length of tegmen: 8.1; width of tegmen: 6.5.</p><!--PageBreak--><!--PageBreak--></tp:treatment-sec><tp:treatment-sec sec-type="Head"><title>Head.</title><p>Triangular with rounded edges, vertex slightly exposed in dorsal view; interocular space measuring about 1 mm. Eyes positioned antero-laterally; maxillary palps with first and second segments reduced, the latter 0.45 mm, third segment the largest, 25% longer than the fourth, which is equal to fifth and a little more dilated and very tomentose.</p></tp:treatment-sec><tp:treatment-sec sec-type="Thorax"><title>Thorax.</title><p>Pronotum wide, pentagonal, convex, with curved margins, base bearing small median projection. Legs developed, femur I bearing 3-6 strong spines up to the middle, followed by series of small spines towards apex, where two apical strong spines are present; posteroventral surface with three strong spines, one apical; femora II and III with strong spaced spines on ventral surfaces. Pulvilli present on four tarsal segments, claws symmetrical and specialized, with two rows of small spines on ventral surface, similarly to those of legs. Tegmen not exceeding apex of abdomen.</p></tp:treatment-sec><tp:treatment-sec sec-type="Abdomen"><title>Abdomen.</title><p>Tergal modification a tall structure on second segment, first segment with three median humps (Fig. <xref ref-type="fig" rid="F3">20</xref>). Supra-anal plate round with cerci short and tomentose dorsally (Fig. <xref ref-type="fig" rid="F3">21</xref>). Subgenital plate asymmetric, with left style in ventral view slender, filiform and well sclerotized; right style absent (Fig. <xref ref-type="fig" rid="F3">22</xref>). Genitalia with left phallomere bearing median structure shaped as sclerotized cleft (Fig. <xref ref-type="fig" rid="F3">23</xref>); median sclerite with quadrangular apex and a curved, well-developed spine (Fig. <xref ref-type="fig" rid="F3">24</xref>, <xref ref-type="fig" rid="F3">25</xref>). Right phallomere with curved apex bearing one small spine; prepucium with spines (Fig. <xref ref-type="fig" rid="F3">26</xref>).</p></tp:treatment-sec><tp:treatment-sec sec-type="material"><title>Material examined.</title><p>Holotype ♂, Brazil, Minas Gerais, Serra do Caraça, XI/1969. F. M. Oliveira col. Paratype ♂ Brazil, Mato Grosso, Sinop, X/1974, Alvarenga &amp; Roppa col. Paratype ♂ without locality data.</p></tp:treatment-sec><tp:treatment-sec sec-type="Diagnosis"><title>Diagnosis.</title><p><italic><tp:taxon-name><tp:taxon-name-part taxon-name-part-type="genus">Poeciloderrhis</tp:taxon-name-part> <tp:taxon-name-part taxon-name-part-type="species">caracensis</tp:taxon-name-part></tp:taxon-name></italic> sp. n. is similar to <italic><tp:taxon-name><tp:taxon-name-part taxon-name-part-type="genus">Poeciloderrhis</tp:taxon-name-part> <tp:taxon-name-part taxon-name-part-type="species">verticalis</tp:taxon-name-part></tp:taxon-name></italic> (Burmeister, 1838) in coloration and habitus (in Roth, 1970 fig. 50), but differs in size (<italic><tp:taxon-name><tp:taxon-name-part taxon-name-part-type="genus">Poeciloderrhis</tp:taxon-name-part> <tp:taxon-name-part taxon-name-part-type="species">verticalis</tp:taxon-name-part></tp:taxon-name></italic> is 38,8 mm). <italic><tp:taxon-name><tp:taxon-name-part taxon-name-part-type="genus">Poeciloderrhis</tp:taxon-name-part> <tp:taxon-name-part taxon-name-part-type="species">caracensis</tp:taxon-name-part></tp:taxon-name></italic> sp. n. also differs from <italic><tp:taxon-name><tp:taxon-name-part taxon-name-part-type="genus">Poeciloderrhis</tp:taxon-name-part> <tp:taxon-name-part taxon-name-part-type="species">santosi</tp:taxon-name-part></tp:taxon-name></italic> (Rocha e Silva &amp; Lopes, 1976) in size (<italic><tp:taxon-name><tp:taxon-name-part taxon-name-part-type="genus">Poeciloderrhis</tp:taxon-name-part> <tp:taxon-name-part taxon-name-part-type="species">santosi</tp:taxon-name-part></tp:taxon-name></italic> is 19,6 mm). The tergal modification also differentiates <italic><tp:taxon-name><tp:taxon-name-part taxon-name-part-type="genus">Poeciloderrhis</tp:taxon-name-part> <tp:taxon-name-part taxon-name-part-type="species">verticalis</tp:taxon-name-part></tp:taxon-name></italic> and <italic><tp:taxon-name><tp:taxon-name-part taxon-name-part-type="genus">Poeciloderrhis</tp:taxon-name-part> <tp:taxon-name-part taxon-name-part-type="species">caracensis</tp:taxon-name-part></tp:taxon-name></italic>. In <italic><tp:taxon-name><tp:taxon-name-part taxon-name-part-type="genus">Poeciloderrhis</tp:taxon-name-part> <tp:taxon-name-part taxon-name-part-type="species">verticalis</tp:taxon-name-part></tp:taxon-name></italic> the first segment has one raised medial ridge and in the second segment has two projections; one hooked (basal) and one pyramidal (apical).</p></tp:treatment-sec><tp:treatment-sec sec-type="Etymology"><title>Etymology.</title><p>The species epithet refers to the locality where it was collected.</p></tp:treatment-sec></tp:taxon-treatment>
