# Supplementary material for: Synopsis of Poeciloderrhis Stål, 1874, with the description of three new species, and a redescription of the male and female of Poeciloderrhis ferruginea (Brunner von Wattenwyl, 1865) from southeast Brazil (Blattodea, Blaberidae, Epilamprinae)
Source: Zookeys. 2015 Dec 14;(545):53–65. doi: 10.3897/zookeys.545.6172 (PMC4714366; doi:10.3897/zookeys.545.6172)
Supplement: XML Treatment for Poeciloderrhis minoris [file zookeys.545.6172-treatment3.xml]

<!DOCTYPE tp:taxon-treatment
  PUBLIC "-//TaxonX//DTD Taxonomic Treatment Publishing DTD v0 20100105//EN" "tax-treatment-NSO.dtd">
<tp:taxon-treatment xmlns:tp="http://www.plazi.org/taxpub"><tp:treatment-meta><kwd-group><label>Taxon classification</label><kwd><named-content content-type="kingdom">Animalia</named-content></kwd><kwd><named-content content-type="order">Blattodea</named-content></kwd><kwd><named-content content-type="family">Blaberidae</named-content></kwd></kwd-group><mixed-citation publication-type="journal"><person-group><name><surname>Cardoso de Oliveira da Silva</surname><given-names>Leonardo</given-names></name><name><surname>Lopes</surname><given-names>Sonia Maria</given-names></name></person-group><article-title>Synopsis of <italic><tp:taxon-name><tp:taxon-name-part taxon-name-part-type="genus">Poeciloderrhis</tp:taxon-name-part></tp:taxon-name></italic> Stål, 1874, with the description of three new species, and a redescription of the male and female of <italic><tp:taxon-name><tp:taxon-name-part taxon-name-part-type="genus">Poeciloderrhis</tp:taxon-name-part> <tp:taxon-name-part taxon-name-part-type="species">ferruginea</tp:taxon-name-part></tp:taxon-name></italic> (Brunner von Wattenwyl, 1865) from southeast Brazil (<tp:taxon-name><tp:taxon-name-part taxon-name-part-type="order">Blattodea</tp:taxon-name-part></tp:taxon-name>, <tp:taxon-name><tp:taxon-name-part taxon-name-part-type="family">Blaberidae</tp:taxon-name-part></tp:taxon-name>, <tp:taxon-name><tp:taxon-name-part taxon-name-part-type="subfamily">Epilamprinae</tp:taxon-name-part></tp:taxon-name>)</article-title><source>Zookeys</source><day>14</day><month>12</month><year>2015</year><volume>2015</volume><issue>545</issue><fpage>53</fpage><lpage>65</lpage><pub-id pub-id-type="doi">10.3897/zookeys.545.6172</pub-id></mixed-citation></tp:treatment-meta><tp:nomenclature><tp:taxon-name>
                        <tp:taxon-name-part taxon-name-part-type="genus">Poeciloderrhis</tp:taxon-name-part>
                        <tp:taxon-name-part taxon-name-part-type="species">minoris</tp:taxon-name-part>
                    <object-id xmlns:xlink="http://www.w3.org/1999/xlink" content-type="zoobank" xlink:type="simple">http://zoobank.org/FAEB84A1-9D28-444A-9DF6-123F794BE25C</object-id></tp:taxon-name><tp:taxon-status xmlns:xlink="http://www.w3.org/1999/xlink" xlink:type="simple">sp. n.</tp:taxon-status><xref ref-type="fig" rid="F4">Figures 27–36</xref><!--PageBreak--><!--PageBreak--><!--PageBreak--></tp:nomenclature><tp:treatment-sec sec-type="General coloration"><title>General coloration.</title><p>Shiny light brown (Fig. <xref ref-type="fig" rid="F4">27</xref>). Head with vertex light brown; interocular space between ocelli and antennal insertions brown; other regions light brown with brown stripe from between antennae to the tip of the clypeus. Ocelli brown; maxillary palps with apical segment brown, cilia golden. Eye black (Fig. <xref ref-type="fig" rid="F4">28</xref>). Pronotum light brown, semi-transparent with dark brown punctations (Fig. <xref ref-type="fig" rid="F4">29</xref>); tegmen light brown, semi-transparent with dark brown spots. Legs light brown with spine, pulvilli, arolia and claws dark brown. Abdomen light brown with brown punctations.</p><fig id="F4" position="float" orientation="portrait"><label>Figures 27–36.</label><caption><p><italic><tp:taxon-name><tp:taxon-name-part taxon-name-part-type="genus">Poeciloderrhis</tp:taxon-name-part> <tp:taxon-name-part taxon-name-part-type="species">minoris</tp:taxon-name-part></tp:taxon-name></italic> sp. n. male. <bold>27</bold> habitus <bold>28</bold> head, ventral view <bold>29</bold> pronotum, dorsal view <bold>30</bold> tergal modification in 1<sup>st </sup>tergite and 2<sup>nd</sup> <bold>31</bold> supra-anal plate, dorsal view <bold>32</bold> subgenital plate, ventral view <bold>33</bold> left phallomere, dorsal view <bold>34–35</bold> median sclerite, dorsal view <bold>36</bold> right phallomere.</p></caption><graphic xmlns:xlink="http://www.w3.org/1999/xlink" xlink:href="zookeys-545-053-g004.jpg" position="float" orientation="portrait" xlink:type="simple" id="oo_69570.jpg"/></fig></tp:treatment-sec><tp:treatment-sec sec-type="Dimensions (mm)"><title>Dimensions (mm).</title><p>Total length: 17.1; total length of pronotum: 5.4; width of pronotum: 7.1; length of tegmen: 12.8; width of tegmen: 5.3.</p></tp:treatment-sec><tp:treatment-sec sec-type="Head"><title>Head.</title><p>Triangular with rounded edges, vertex slightly exposed in dorsal view; interocular space 1.4 mm. Eyes positioned antero-laterally; maxillary palps with first and second segments reduced, the latter 0.43 mm, third segment 25% of fourth, and smaller than fifth segment, which is a little more dilated and very tomentose.</p></tp:treatment-sec><tp:treatment-sec sec-type="Thorax"><title>Thorax.</title><p>Pronotum wide, pentagonal, convex, with curved margins, base bearing small median projection. Legs developed; proximal half of femur I bearing 5 strong spines on anteroventral surface followed by series of small spines towards apex, where two strong apical spines are present; posteroventral surface with three strong spines, one apical; femora II and III with strong spaced spines on ventral surfaces. Pulvilli present on four tarsal segments, claws symmetrical and specialized, with two rows of small spines on ventral surface. Tegmen not reaching beyond apex of abdomen.</p></tp:treatment-sec><tp:treatment-sec sec-type="Abdomen"><title>Abdomen.</title><p>Tergal modification a tall triangular structure between two humps. Below that, a pyramid-shaped hump (Fig. <xref ref-type="fig" rid="F4">30</xref>). Supra-anal plate round with cerci short; cerci with row of cilia on each segment (Fig. <xref ref-type="fig" rid="F4">31</xref>). Subgenital plate asymmetrical with apical cleft, with left style in dorsal view long, filiform and sclerotized; right style absent (Fig. <xref ref-type="fig" rid="F4">32</xref>). Internal genitalia with left phallomere with median structure shaped as sclerotized cleft (Fig. <xref ref-type="fig" rid="F4">33</xref>); median sclerite developed as a spine with sclerotized apical curvature (Figs <xref ref-type="fig" rid="F4">34</xref>, <xref ref-type="fig" rid="F4">35</xref>). Right phallomere with curved apex and a small thorn near the apex; lateral shaft of phallomere with spines (Fig. <xref ref-type="fig" rid="F4">36</xref>)</p></tp:treatment-sec><tp:treatment-sec sec-type="material"><title>Material examined.</title><p>Holotype ♂, Brazil, São Paulo, Campos do Jordão, X/1954. P.H. Saldanha col.</p></tp:treatment-sec><tp:treatment-sec sec-type="Diagnosis"><title>Diagnosis.</title><p><italic><tp:taxon-name><tp:taxon-name-part taxon-name-part-type="genus">Poeciloderrhis</tp:taxon-name-part> <tp:taxon-name-part taxon-name-part-type="species">minoris</tp:taxon-name-part></tp:taxon-name></italic> sp. n. is small (17.1 mm) when compared with the other described species. It has short wings, similar to the wings of <italic><tp:taxon-name><tp:taxon-name-part taxon-name-part-type="genus">Poeciloderrhis</tp:taxon-name-part> <tp:taxon-name-part taxon-name-part-type="species">santosi</tp:taxon-name-part></tp:taxon-name></italic> (Rocha e Silva &amp; Lopes, 1976), but can be distinguished from it in the tergal modification that is similar to <italic><tp:taxon-name><tp:taxon-name-part taxon-name-part-type="genus">Poeciloderrhis</tp:taxon-name-part> <tp:taxon-name-part taxon-name-part-type="species">caracensis</tp:taxon-name-part></tp:taxon-name></italic> sp. n., general coloration and genital parts: the right phallomere is wider apically and the apical thorn at the apex of the median sclerite is reduced.</p></tp:treatment-sec><tp:treatment-sec sec-type="Etymology"><title>Etymology.</title><p>The <italic>minoris</italic> is from the Latin minor, referring to the small size (17.1 mm) of this species when compared to the other described species.</p></tp:treatment-sec></tp:taxon-treatment>
