# Supplementary material for: Synopsis of Poeciloderrhis Stål, 1874, with the description of three new species, and a redescription of the male and female of Poeciloderrhis ferruginea (Brunner von Wattenwyl, 1865) from southeast Brazil (Blattodea, Blaberidae, Epilamprinae)
Source: Zookeys. 2015 Dec 14;(545):53–65. doi: 10.3897/zookeys.545.6172 (PMC4714366; doi:10.3897/zookeys.545.6172)
Supplement: XML Treatment for Poeciloderrhis tijucana [file zookeys.545.6172-treatment4.xml]

<!DOCTYPE tp:taxon-treatment
  PUBLIC "-//TaxonX//DTD Taxonomic Treatment Publishing DTD v0 20100105//EN" "tax-treatment-NSO.dtd">
<tp:taxon-treatment xmlns:tp="http://www.plazi.org/taxpub"><tp:treatment-meta><kwd-group><label>Taxon classification</label><kwd><named-content content-type="kingdom">Animalia</named-content></kwd><kwd><named-content content-type="order">Blattodea</named-content></kwd><kwd><named-content content-type="family">Blaberidae</named-content></kwd></kwd-group><mixed-citation publication-type="journal"><person-group><name><surname>Cardoso de Oliveira da Silva</surname><given-names>Leonardo</given-names></name><name><surname>Lopes</surname><given-names>Sonia Maria</given-names></name></person-group><article-title>Synopsis of <italic><tp:taxon-name><tp:taxon-name-part taxon-name-part-type="genus">Poeciloderrhis</tp:taxon-name-part></tp:taxon-name></italic> Stål, 1874, with the description of three new species, and a redescription of the male and female of <italic><tp:taxon-name><tp:taxon-name-part taxon-name-part-type="genus">Poeciloderrhis</tp:taxon-name-part> <tp:taxon-name-part taxon-name-part-type="species">ferruginea</tp:taxon-name-part></tp:taxon-name></italic> (Brunner von Wattenwyl, 1865) from southeast Brazil (<tp:taxon-name><tp:taxon-name-part taxon-name-part-type="order">Blattodea</tp:taxon-name-part></tp:taxon-name>, <tp:taxon-name><tp:taxon-name-part taxon-name-part-type="family">Blaberidae</tp:taxon-name-part></tp:taxon-name>, <tp:taxon-name><tp:taxon-name-part taxon-name-part-type="subfamily">Epilamprinae</tp:taxon-name-part></tp:taxon-name>)</article-title><source>Zookeys</source><day>14</day><month>12</month><year>2015</year><volume>2015</volume><issue>545</issue><fpage>53</fpage><lpage>65</lpage><pub-id pub-id-type="doi">10.3897/zookeys.545.6172</pub-id></mixed-citation></tp:treatment-meta><tp:nomenclature><tp:taxon-name>
                        <tp:taxon-name-part taxon-name-part-type="genus">Poeciloderrhis</tp:taxon-name-part>
                        <tp:taxon-name-part taxon-name-part-type="species">tijucana</tp:taxon-name-part>
                    <object-id xmlns:xlink="http://www.w3.org/1999/xlink" content-type="zoobank" xlink:type="simple">http://zoobank.org/F58D23FE-B4D5-4595-A7A6-657E9318E3F0</object-id></tp:taxon-name><tp:taxon-status xmlns:xlink="http://www.w3.org/1999/xlink" xlink:type="simple">sp. n.</tp:taxon-status><xref ref-type="fig" rid="F5">Figures 37–45</xref><!--PageBreak--><!--PageBreak--></tp:nomenclature><tp:treatment-sec sec-type="General coloration"><title>General coloration.</title><p>Shiny light brown (Fig. <xref ref-type="fig" rid="F5">37</xref>). Head with vertex, interocular space between ocelli brown; other regions light brown. Maxillary palps with apical segment brown, cilia golden. Eye brown (Fig. <xref ref-type="fig" rid="F5">38</xref>). Pronotum light brown, with dark brown punctations (Fig. <xref ref-type="fig" rid="F5">39</xref>); tegmen light brown, with dark brown punctations. Legs light brown with spine, pulvilli, arolia and claws dark brown. Abdomen light brown.</p><fig id="F5" position="float" orientation="portrait"><label>Figures 37–46.</label><caption><p><italic><tp:taxon-name><tp:taxon-name-part taxon-name-part-type="genus">Poeciloderrhis</tp:taxon-name-part> <tp:taxon-name-part taxon-name-part-type="species">tijucana</tp:taxon-name-part></tp:taxon-name></italic> sp. n. male <bold>37</bold> habitus; <bold>38</bold> head, ventral view; <bold>39</bold> pronotum, dorsal view; <bold>40</bold> tergal modification in 1<sup>st </sup>tergite and 2<sup>nd</sup>; <bold>41</bold> supra-anal plate, dorsal view; <bold>42</bold> subgenital plate, ventral view; <bold>43</bold> left phallomere, dorsal view; <bold>44–45</bold> median sclerite, dorsal view; <bold>46</bold> right phallomere.</p></caption><graphic xmlns:xlink="http://www.w3.org/1999/xlink" xlink:href="zookeys-545-053-g005.jpg" position="float" orientation="portrait" xlink:type="simple" id="oo_69571.jpg"/></fig></tp:treatment-sec><tp:treatment-sec sec-type="Dimensions (mm)"><title>Dimensions (mm).</title><p>Total length: 33; total length of pronotum: 7.0; width of pronotum: 8.25; length of tegmen: 28; width of tegmen: 7.9.</p></tp:treatment-sec><tp:treatment-sec sec-type="Head"><title>Head.</title><p>Triangular with rounded edges, vertex slightly exposed; interocular space about 1.0 mm. Antennae long, slender, and tomentose, reaching beyond apex of cerci. <!--PageBreak--><!--PageBreak-->Eyes positioned antero-laterally; maxillary palps with first and second segments reduced, the latter 0.46 mm, third segment 25% larger than fourth and 10% larger than fifth, which is a little more dilated and very tomentose.</p></tp:treatment-sec><tp:treatment-sec sec-type="Thorax"><title>Thorax.</title><p>Pronotum ample, pentagonal, convex, with curved margins, base bearing small median projection. Legs developed, femur I bearing 7 strong spines on anteroventral half, followed by series of small spines towards apex, where two strong apical spines are present; posteroventral surface with three strong spines, one apical; femora II and III with strong spaced spines on ventral surfaces. Pulvilli present on four tarsal segments, claws symmetrical and specialized, with two rows of small spines on ventral surface. Tegmen not reaching beyond apex of abdomen.</p></tp:treatment-sec><tp:treatment-sec sec-type="Abdomen"><title>Abdomen.</title><p>Tergal modification with two latero-apical humps converging toward thorax on first segment and small median hump on second tergite (Fig. <xref ref-type="fig" rid="F5">40</xref>). Supra-anal plate round with cerci reaching over apex of plate and short apical cleft (Fig. <xref ref-type="fig" rid="F5">41</xref>). Subgenital plate asymmetrical with apical cleft, with one long, filiform style and another inconspicuous one (Fig. <xref ref-type="fig" rid="F5">42</xref>). Genitalia with left phallomere with median structure shaped as sclerotized cleft (Fig. <xref ref-type="fig" rid="F5">43</xref>); median sclerite round apically and sclerotized on pre-apical region, with prepucium membranous bearing small spines (Fig. <xref ref-type="fig" rid="F5">44</xref>, <xref ref-type="fig" rid="F5">45</xref>). Right phallomere with curved apex and a small apical spine (Fig. <xref ref-type="fig" rid="F5">46</xref>).</p></tp:treatment-sec><tp:treatment-sec sec-type="material"><title>Material examined.</title><p>Holotype ♂, Brazil, Rio de Janeiro, Tijuca. No date and collector information.</p></tp:treatment-sec><tp:treatment-sec sec-type="Etymology"><title>Etymology.</title><p>This species is named after the type locality, Tijuca, in Rio de Janeiro.</p></tp:treatment-sec><tp:treatment-sec sec-type="Diagnosis"><title>Diagnosis.</title><p>This species is close to <italic><tp:taxon-name><tp:taxon-name-part taxon-name-part-type="genus">Poeciloderrhis</tp:taxon-name-part> <tp:taxon-name-part taxon-name-part-type="species">ferruginea</tp:taxon-name-part></tp:taxon-name></italic> in size, differing in: the coloration of the tegmina being more intense in <italic><tp:taxon-name><tp:taxon-name-part taxon-name-part-type="genus">Poeciloderrhis</tp:taxon-name-part> <tp:taxon-name-part taxon-name-part-type="species">ferruginea</tp:taxon-name-part></tp:taxon-name></italic>, ventral view, the subgenital plate having the right style small but distinct in <italic><tp:taxon-name><tp:taxon-name-part taxon-name-part-type="genus">Poeciloderrhis</tp:taxon-name-part> <tp:taxon-name-part taxon-name-part-type="species">ferruginea</tp:taxon-name-part></tp:taxon-name></italic>, and in the median sclerite having a sharp apex in <italic><tp:taxon-name><tp:taxon-name-part taxon-name-part-type="genus">Poeciloderrhis</tp:taxon-name-part> <tp:taxon-name-part taxon-name-part-type="species">ferruginea</tp:taxon-name-part></tp:taxon-name></italic>.</p></tp:treatment-sec></tp:taxon-treatment>
